# Supplementary material for: Comprehensive genetic testing improves the clinical diagnosis and medical management of pediatric patients with isolated hearing loss
Source: BMC Med Genomics. 2022 Jun 27;15:142. doi: 10.1186/s12920-022-01293-x (PMC9235092; doi:10.1186/s12920-022-01293-x)
Supplement: Supplementary file 3 — Additional file 3: Table S2. The genetic diagnosis results of 80 patients. [file 12920_2022_1293_MOESM3_ESM.xlsx]

## Sheet: Table S2
Table S2 The genetic diagnosis results of 80 patients
Proband	Severity	Gene	Inheritance	Variant type	Transcript	DNA change	Protein change	Zygosity	ACMG criteria	References	Variant classification	Origin	Genetic diagnosis	Diagnostic method
P1	Profound	MYO15A	AR	SNV	NM_016239.4	c.2802_2812del	p.Gln937Leufs*39	Het	PVS1, PM2	-	L-Path	Pat	Definitive diagnosis	Exome sequencing
P1	Profound	MYO15A	AR	SNV	NM_016239.4	c.5681T>C	p.Leu1894Pro	Het	PM2, PM3_Strong, PP3	BGI internal data	L-Path	Mat	Definitive diagnosis	Exome sequencing
P2	Profound	SLC26A4	AR	SNV	NM_000441.2	c.919-2A>G	p.?	Het	PVS1, PS4, PP4, BS1	PMID25149765	Path	Unknown	No	-
P3	Profound	GJB2	AR	SNV	NM_004004.6	c.109G>A	p.Val37Ile	Het	PS4, PM3, PP1_Strong	PMID31160754	Path	Unknown	No	-
P4	Moderate	STRC	AR	CNV	NM_153700.2	Exon 1-29 dup	p.?	Hom	-	-	VUS	Pat/Mat	No	-
P5	Profound	SLC26A4	AR	SNV	NM_000441.2	c.1174A>T	p.Asn392Tyr	Het	PM2, PM3_VeryStrong, PP3, PP4	PMID28786104;PMID24599119	Path	Pat	Definitive diagnosis	Coding sequence analysis of GJB2 and SLC26A4
P5	Profound	SLC26A4	AR	SNV	NM_000441.2	c.2168A>G	p.His723Arg	Het	PS3_Supporting, PM3_VeryStrong, PP3, PP4, BS1_Supporting	PMID18310264;PMID25372295	Path	Mat	Definitive diagnosis	Coding sequence analysis of GJB2 and SLC26A4
P6	Profound	ERAL1	AR	SNV	NM_005702.2	c.977_978insCA	p.Q326Hfs*33	Het	PVS1_Moderate, PM2	-	VUS	Unknown	No	-
P7	Slight	GJB2	AR	SNV	NM_004004.6	c.109G>A	p.Val37Ile	Het	PS4, PM3, PP1_Strong	PMID31160754	Path	Pat	Definitive diagnosis	Coding sequence analysis of GJB2 and SLC26A4
P7	Slight	GJB2	AR	SNV	NM_004004.6	c.176_191del	p.Gly59fs	Het	PVS1, PS3_Supporting, PM2, PM3_VeryStrong	PMID20095872;PMID19366456	Path	Mat	Definitive diagnosis	Coding sequence analysis of GJB2 and SLC26A4
P8	Profound	MYO7A	AR	SNV	NM_000260.4	c.3696_3706del	p.R1232Sfs*72	Hom	PVS1, PM2, PP1, PP4	PMID28731162	Path	Pat/Mat	Definitive diagnosis	Exome sequencing
P9	Profound	-	-	-	-	-	-	-	-	-	-	-	No	-
P10	Moderate	Multiple genes	AD	CNV	-	seq[GRCh37]del(17p11.2p11.2) chr17:g.16670884-20391194del	p.?	Het	score>1 points	-	Path	dn	Definitive diagnosis	Exome sequencing
P11	Profound	GJB2	AR	SNV	NM_004004.6	c.299_300delAT	p.H100Rfs*14	Het	PVS1, PS3_Moderate, PM2_Supporting, PM3_VeryStrong	PMID20095872;PMID26043044	Path	Mat	Definitive diagnosis	Coding sequence analysis of GJB2 and SLC26A4, and DNFB1 deletion analysis
P11	Profound	Multiple genes	-	CNV	-	seq[GRCh37]del(13q12.11) chr13:20,802,858-21,029,524del	p.?	Het	-	PMID19723508;PMID17227867;PMID: 15994881	Path	Pat	Definitive diagnosis	Coding sequence analysis of GJB2 and SLC26A4, and DNFB1 deletion analysis
P12	Profound	GJB2	AR	SNV	NM_004004.6	c.109G>A	p.Val37Ile	Het	PS4, PM3, PP1_Strong	PMID31160754	Path	Unknown	No	-
P12	Profound	AIFM1	XLR	SNV	NM_004208.3	c.1771-14T>A	p.?	Hemi	PM2, BP4	-	VUS	Mat	No	-
P13	Profound	CREBBP	AD	SNV	NM_004380.3	c.3699-1G>A	p.?	Het	PVS1_Moderate, PS2_Moderate, PM2	BGI internal data	L-Path	dn	Definitive diagnosis	Exome sequencing
P14	Profound	TMC1	AR	SNV	NM_138691.2	c.589G>A	p.Gly197Arg	Het	PM2, PM3_Strong, PP1	PMID23690975;DOI: 10.3760/cma.j.cn511374-20200302-00118	L-Path	Pat	Likely diagnosis	Exome sequencing
P14	Profound	TMC1	AR	SNV	NM_138691.2	c.884+1_884+2insT	p?	Het	PM2,PM3	BGI internal data	VUS	Mat	Likely diagnosis	Exome sequencing
P14	Profound	GJB2	AR	SNV	NM_004004.6	c.235delC	p.Leu79fs	Het	PVS1, PS3_Moderate, PM3_VeryStrong	PMID26043044;PMID12352684	Path	Unknown	-	Exome sequencing
P15	Moderate	GJB2	AR	SNV	NM_004004.6	c.109G>A	p.Val37Ile	Het	PS4, PM3, PP1_Strong	PMID31160754	Path	Mat	Definitive diagnosis	Coding sequence analysis of GJB2 and SLC26A4
P15	Moderate	GJB2	AR	SNV	NM_004004.6	c.235delC	p.Leu79fs	Het	PVS1, PS3_Moderate, PM3_VeryStrong	PMID26043044;PMID12352684	Path	Pat	Definitive diagnosis	Coding sequence analysis of GJB2 and SLC26A4
P16	Profound	GJB2	AR	SNV	NM_004004.6	c.235delC	p.Leu79fs	Hom	PVS1, PS3_Moderate, PM3_VeryStrong	PMID26043044;PMID12352684	Path	Pat/Mat	Definitive diagnosis	Coding sequence analysis of GJB2 and SLC26A4
P17	Profound	-	-	-	-	-	-	-	-	-	-	-	No	-
P18	Profound	GJB2	AR	SNV	NM_004004.6	c.235delC	p.Leu79fs	Het	PVS1, PS3_Moderate, PM3_VeryStrong	PMID26043044;PMID12352684	Path	Mat	Definitive diagnosis	Coding sequence analysis of GJB2 and SLC26A4
P18	Profound	GJB2	AR	SNV	NM_004004.6	c.508_511dup	p.Ala171fs	Het	PVS1, PM2_Supporting, PM3	PMID16380907	Path	Pat	Definitive diagnosis	Coding sequence analysis of GJB2 and SLC26A4
P19	Profound	GJB2	AR	SNV	NM_004004.6	c.235delC	p.Leu79fs	Het	PVS1, PS3_Moderate, PM3_VeryStrong	PMID26043044;PMID12352684	Path	Mat	Definitive diagnosis	Coding sequence analysis of GJB2 and SLC26A4
P19	Profound	GJB2	AR	SNV	NM_004004.6	c.257C>G	p.Thr86Arg	Het	PS3_Supporting, PM2, PM3_Strong, PP1_Strong, PP3	PMID19384972;PMID24337325;PMID29665173	Path	Pat	Definitive diagnosis	Coding sequence analysis of GJB2 and SLC26A4
P20	Profound	SLC26A4	AR	SNV	NM_000441.2	c.128delG	p.Arg43ProfsTer23	Het	PVS1, PM2, PM3	BGI internal data	Path	Mat	Definitive diagnosis	Coding sequence analysis of GJB2 and SLC26A4
P20	Profound	SLC26A4	AR	SNV	NM_000441.2	c.1001+5G>C	p?	Het	PM2, PM3_VeryStrong, PP1, PP3, PP4	PMID27729126;PMID23918157;PMID18316665	Path	Pat	Definitive diagnosis	Coding sequence analysis of GJB2 and SLC26A4
P21	Moderate	SLC26A4	AR	SNV	NM_000441.2	c.919-2A>G	p.?	Hom	PVS1, PS4, PP4, BS1	PMID25149765	Path	Pat/Mat	Definitive diagnosis	Coding sequence analysis of GJB2 and SLC26A4
P22	Profound	GJB2	AR	SNV	NM_004004.6	c.235delC	p.Leu79fs	Hom	PVS1, PS3_Moderate, PM3_VeryStrong	PMID26043044;PMID12352684	Path	Pat/Mat	Definitive diagnosis	Coding sequence analysis of GJB2 and SLC26A4
P23	Profound	GJB2	AR	SNV	NM_004004.6	c.235delC	p.Leu79fs	Hom	PVS1, PS3_Moderate, PM3_VeryStrong	PMID26043044;PMID12352684	Path	Pat/Mat	Definitive diagnosis	Coding sequence analysis of GJB2 and SLC26A4
P24	Profound	GJB2	AR	SNV	NM_004004.6	c.235delC	p.Leu79fs	Het	PVS1, PS3_Moderate, PM3_VeryStrong	PMID26043044;PMID12352684	Path	Pat	Definitive diagnosis	Coding sequence analysis of GJB2 and SLC26A4
P24	Profound	GJB2	AR	SNV	NM_004004.6	c.427C>T	p.Arg143Trp	Het	PM2_Supporting, PM3_VeryStrong, PP3	PMID10633133;PMID11439000;PMID16380907	Path	Mat	Definitive diagnosis	Coding sequence analysis of GJB2 and SLC26A4
P25	Profound	GJB2	AR	SNV	NM_004004.6	c.235delC	p.Leu79fs	Hom	PVS1, PS3_Moderate, PM3_VeryStrong	PMID26043044;PMID12352684	Path	Pat/Mat	Definitive diagnosis	Coding sequence analysis of GJB2 and SLC26A4
P26	Severe	SLC26A4	AR	SNV	NM_000441.2	c.281C>T	p.Thr94Ile	Het	PM2, PM3_VeryStrong, PP3, PP4	PMID23151025;PMID24599119;PMID17718863;PMID25372295;PMID19648736	Path	Pat	Definitive diagnosis	Coding sequence analysis of GJB2 and SLC26A4
P26	Severe	SLC26A4	AR	SNV	NM_000441.2	c.919-2A>G	p.?	Het	PVS1, PS4, PP4, BS1	PMID25149765	Path	Mat	Definitive diagnosis	Coding sequence analysis of GJB2 and SLC26A4
P27	Severe	SLC26A4	AR	SNV	NM_000441.2	c.589G>A	p.Gly197Arg	Het	PM2, PM3_VeryStrong, PP1, PP3, PP4	PMID25372295;PMID23385134	Path	Mat	Definitive diagnosis	Coding sequence analysis of GJB2 and SLC26A4
P27	Severe	SLC26A4	AR	SNV	NM_000441.2	c.919-2A>G	p.?	Het	PVS1, PS4, PP4, BS1	PMID25149765	Path	Pat	Definitive diagnosis	Coding sequence analysis of GJB2 and SLC26A4
P28	Moderate	GJB2	AR	SNV	NM_004004.6	c.139G>T	p.Glu47*	Het	PVS1, PM2_Supporting, PM3_VeryStrong	PMID9482292;PMID26029705;PMID19366456;PMID26043044	Path	Unknown	No	-
P29	Moderate	GJB2	AR	SNV	NM_004004.6	c.109G>A	p.Val37Ile	Het	PS4, PM3, PP1_Strong	PMID31160754	Path	Mat	Definitive diagnosis	Coding sequence analysis of GJB2 and SLC26A4
P29	Moderate	GJB2	AR	SNV	NM_004004.6	c.235delC	p.Leu79Cysfs*	Het	PVS1, PS3_Moderate, PM3_VeryStrong	PMID26043044;PMID12352684	Path	Pat	Definitive diagnosis	Coding sequence analysis of GJB2 and SLC26A4
P30	Profound	-	-	-	-	-	-	-	-	-	-	-	No	-
P31	Profound	GJB2	AR	SNV	NM_004004.6	c.95G>A	p.Arg32His	Het	PS3_Supporting, PM2, PM3_Strong, PP3	PMID11493200;PMID16380907;PMID15666300;PMID11584050;PMID20863150	L-Path	Pat	Definitive diagnosis	Coding sequence analysis of GJB2 and SLC26A4
P31	Profound	GJB2	AR	SNV	NM_004004.6	c.235delC	p.Leu79Cysfs*	Het	PVS1, PS3_Moderate, PM3_VeryStrong	PMID26043044;PMID12352684	Path	Mat	Definitive diagnosis	Coding sequence analysis of GJB2 and SLC26A4
P32	Profound	GJB2	AR	SNV	NM_004004.6	c.235delC	p.Leu79fs	Hom	PVS1, PS3_Moderate, PM3_VeryStrong	PMID26043044;PMID12352684	Path	Pat/Mat	Definitive diagnosis	Coding sequence analysis of GJB2 and SLC26A4
P33	Profound	GJB2	AD	SNV	NM_004004.6	c.263C>T	p.Ala88Val	Het	PS2, PS3_Supporting, PS4_Supporting, PM2, PP3, PP4	20629838;BGI internal data	Path	Mat	Definitive diagnosis	Coding sequence analysis of GJB2 and SLC26A4, and Exome sequencing
P33	Profound	GJB2	AR	SNV	NM_004004.6	c.109G>A	p.Val37Ile	Het	PS4, PM3, PP1_Strong	PMID31160754	Path	Mat	Definitive diagnosis	Coding sequence analysis of GJB2 and SLC26A4
P34	Moderate	GJB2	AR	SNV	NM_004004.6	c.299_300delAT	p.H100Rfs*14	Het	PVS1, PS3_Moderate, PM2_Supporting, PM3_VeryStrong	PMID20095872;PMID26043044	Path	Pat	Definitive diagnosis	Coding sequence analysis of GJB2 and SLC26A4
P34	Moderate	GJB2	AR	SNV	NM_004004.6	c.235delC	p.Leu79Cysfs*	Het	PVS1, PS3_Moderate, PM3_VeryStrong	PMID26043044;PMID12352684	Path	Mat	Definitive diagnosis	Coding sequence analysis of GJB2 and SLC26A4
P34	Moderate	SLC26A4	AR	SNV	NM_000441.2	c.919-2A>G	p.?	Het	PVS1, PS4, PP4, BS1	PMID25149765	Path	Unknown	-	Coding sequence analysis of GJB2 and SLC26A4
P35	Profound	GJB2	AR	SNV	NM_004004.6	c.235delC	p.Leu79fs	Hom	PVS1, PS3_Moderate, PM3_VeryStrong	PMID26043044;PMID12352684	Path	Pat/Mat	Definitive diagnosis	Coding sequence analysis of GJB2 and SLC26A4
P36	Profound	SLC26A4	AR	SNV	NM_000441.2	c.919-2A>G	p.?	Hom	PVS1, PS4, PP4, BS1	PMID25149765	Path	Pat/Mat	Definitive diagnosis	Coding sequence analysis of GJB2 and SLC26A4
P37	Profound	GJB2	AR	SNV	NM_004004.6	c.299_300delAT	p.H100Rfs*14	Het	PVS1, PS3_Moderate, PM2_Supporting, PM3_VeryStrong	PMID20095872;PMID26043044	Path	Pat	Definitive diagnosis	Coding sequence analysis of GJB2 and SLC26A4
P37	Profound	GJB2	AR	SNV	NM_004004.6	c.235delC	p.Leu79Cysfs*	Het	PVS1, PS3_Moderate, PM3_VeryStrong	PMID26043044;PMID12352684	Path	Mat	Definitive diagnosis	Coding sequence analysis of GJB2 and SLC26A4
P38	Profound	MITF	AD	SNV	NM_001354604.2	c.641G>A	p.Arg214Gln	Het	PM2, PP1, PP3, PP4	PMID27759048;BGI internal data	VUS	Pat	Likely diagnosis	Exome sequencing
P39	Moderate	SLC26A4	AR	SNV	NM_000441.2	c.2168A>G	p.His723Arg	Hom	PS3_Supporting, PM3_VeryStrong, PP3, PP4, BS1_Supporting	PMID18310264;PMID25372295	Path	Pat/Mat	Definitive diagnosis	Coding sequence analysis of GJB2 and SLC26A4
P40	Severe	GSDME	AD	SNV	NM_001127453.2	c.752del	p.Asp251AlafsTer16	Het	PM2	-	VUS	Mat	No	-
P40	Severe	USH2A	AR	SNV	NM_206933.3	c.2802T>G	p.Cys934Trp	Het	PM3_Strong, PP1_Strong, PP3, PP4, BS1_Supporting	PMID26338283;PMID25356976;PMID21686329	Path	Unknown	No	-
P40	Severe	GJB2	AR	SNV	NM_004004.6	c.109G>A	p.Val37Ile	Het	PS4, PM3, PP1_Strong	PMID31160754	Path	Unknown	No	-
P41	Profound	TMC1	AR	SNV	NM_138691.2	c.1189G>A	p.Asp397Asn	Het	PM2, PM3, BP4	BGI internal data	VUS	Pat	Likely diagnosis	Exome sequencing
P41	Profound	TMC1	AR	SNV	NM_138691.2	c.1534C>T	p.Arg512Ter	Het	PVS1, PM3_Supporting, PP1_Strong, BS1_Supporting	PMID11850618;PMID33352559	Path	Mat	Likely diagnosis	Exome sequencing
P41	Profound	GJB2	AR	SNV	NM_004004.6	c.109G>A	p.Val37Ile	Het	PS4, PM3, PP1_Strong	PMID31160754	Path	Unknown	-	Exome sequencing
P42	Moderate	FGFR3	AD	SNV	NM_000142.5	c.749C>G	p.Pro250Arg	Het	PS3, PM2, PP1_Strong, PP3	PMID26740388;PMID14613973	Path	dn	Definitive diagnosis	Exome sequencing
P42	Moderate	STRC	AR	CNV	NM_153700.2	Exon 1-29 dup	p.?	Het	-	-	VUS	Unknown	-	STRC and OTOA deletion analysis
P43	Profound	MITF	AD	SNV	NM_001354604.2	c.877C>T	p.Arg293Ter	Het	PVS1_Strong, PM2, PP1_Strong, PP4	PMID28690485;BGI internal data	Path	Mat	Definitive diagnosis	Exome sequencing
P44	Profound	GJB2	AR	SNV	NM_004004.6	c.235delC	p.Leu79fs	Hom	PVS1, PS3_Moderate, PM3_VeryStrong	PMID26043044;PMID12352684	Path	Pat/Mat	Definitive diagnosis	Coding sequence analysis of GJB2 and SLC26A4
P45	Profound	GJB2	AR	SNV	NM_004004.6	c.299_300delAT	p.H100Rfs*14	Het	PVS1, PS3_Moderate, PM2_Supporting, PM3_VeryStrong	PMID20095872;PMID26043044	Path	Pat	Definitive diagnosis	Coding sequence analysis of GJB2 and SLC26A4
P45	Profound	GJB2	AR	SNV	NM_004004.6	c.235delC	p.Leu79Cysfs*	Het	PVS1, PS3_Moderate, PM3_VeryStrong	PMID26043044;PMID12352684	Path	Mat	Definitive diagnosis	Coding sequence analysis of GJB2 and SLC26A4
P46	Profound	MYO7A	AR	SNV	NM_000260.4	c.6320G>A	p.Trp2107Ter	Het	PVS1, PM2, PM3_Supporting, PP4	PMID24618850	Path	Pat	Definitive diagnosis	Exome sequencing
P46	Profound	MYO7A	AR	SNV	NM_000260.4	c.6126C>G	p.Tyr2042Ter	Het	PVS1, PM2, PM3	BGI internal data	Path	Mat	Definitive diagnosis	Exome sequencing
P47	Profound	GJB2	AR	SNV	NM_004004.6	c.299_300delAT	p.H100Rfs*14	Het	PVS1, PS3_Moderate, PM2_Supporting, PM3_VeryStrong	PMID20095872;PMID26043044	Path	Mat	Definitive diagnosis	Coding sequence analysis of GJB2 and SLC26A4
P47	Profound	GJB2	AR	SNV	NM_004004.6	c.235delC	p.Leu79Cysfs*	Het	PVS1, PS3_Moderate, PM3_VeryStrong	PMID26043044;PMID12352684	Path	Pat	Definitive diagnosis	Coding sequence analysis of GJB2 and SLC26A4
P47	Profound	SLC26A4	AR	SNV	NM_000441.2	c.1692dup	p.Cys565fs	Het	PVS1, PM2, PM3, PP4	PMID25372295	Path	Mat	-	Coding sequence analysis of GJB2 and SLC26A4
P48	Profound	GJB2	AR	SNV	NM_004004.6	c.139G>T	p.Glu47*	Het	PVS1, PM2_Supporting, PM3_VeryStrong	PMID9482292;PMID26029705;PMID19366456;PMID26043044	Path	Mat	Definitive diagnosis	Coding sequence analysis of GJB2 and SLC26A4
P48	Profound	GJB2	AR	SNV	NM_004004.6	c.299_300delAT	p.H100Rfs*14	Het	PVS1, PS3_Moderate, PM2_Supporting, PM3_VeryStrong	PMID20095872;PMID26043044	Path	Pat	Definitive diagnosis	Coding sequence analysis of GJB2 and SLC26A4
P49	Profound	GJB2	AR	SNV	NM_004004.6	c.560_605dup	p.Cys202Ter	Het	PVS1, PM2, PM3	PMID30576380	Path	Mat	Definitive diagnosis	Coding sequence analysis of GJB2 and SLC26A4
P49	Profound	GJB2	AR	SNV	NM_004004.6	c.235delC	p.Leu79fs	Het	PVS1, PS3_Moderate, PM3_VeryStrong	PMID26043044;PMID12352684	Path	Pat	Definitive diagnosis	Coding sequence analysis of GJB2 and SLC26A4
P50	Profound	-	-	-	-	-	-	-	-	-	-	-	No	-
P51	Moderate	GJB2	AR	SNV	NM_004004.6	c.235delC	p.Leu79fs	Hom	PVS1, PS3_Moderate, PM3_VeryStrong	PMID26043044;PMID12352684	Path	Pat/Mat	Definitive diagnosis	Coding sequence analysis of GJB2 and SLC26A4
P52	Profound	GJB2	AR	SNV	NM_004004.6	c.235delC	p.Leu79fs	Hom	PVS1, PS3_Moderate, PM3_VeryStrong	PMID26043044;PMID12352684	Path	Pat/Mat	Definitive diagnosis	Coding sequence analysis of GJB2 and SLC26A4
P53	Profound	CDH23	AR	SNV	NM_022124.6	c.5145C>A	p.Asp1715Glu	Het	PM2	-	VUS	Mat	No	-
P53	Profound	CDH23	AR	SNV	NM_022124.6	c.5473G>A	p.Asp1825Asn	Het	PM2	-	VUS	Pat	No	-
P54	Profound	KCNQ1	AR	SNV	NM_000218.3	c.1684A>G	p.Arg562Gly	Het	PM2, PM5, PP3	-	VUS	Mat	Likely diagnosis	Exome sequencing
P54	Profound	KCNQ1	AR	CNV	NM_000218.3	Exon 8-9 del	p.?	Het	PVS1,PM2	-	L-Path	Pat	Likely diagnosis	Exome sequencing
P55	Profound	GJB2	AR	SNV	NM_004004.6	c.235delC	p.Leu79fs	Hom	PVS1, PS3_Moderate, PM3_VeryStrong	PMID26043044;PMID12352684	Path	Pat/Mat	Definitive diagnosis	Coding sequence analysis of GJB2 and SLC26A4
P56	Profound	-	-	-	-	-	-	-	-	-	-	-	No	-
P57	Profound	GJB2	AR	SNV	NM_004004.6	c.176_191del	p.Gly59fs	Het	PVS1, PS3_Supporting, PM2, PM3_VeryStrong	PMID20095872;PMID19366456	Path	Pat	Definitive diagnosis	Coding sequence analysis of GJB2 and SLC26A4
P57	Profound	GJB2	AR	SNV	NM_004004.6	c.235delC	p.Leu79fs	Het	PVS1, PS3_Moderate, PM3_VeryStrong	PMID26043044;PMID12352684	Path	Mat	Definitive diagnosis	Coding sequence analysis of GJB2 and SLC26A4
P58	Profound	-	-	-	-	-	-	-	-	-	-	-	No	-
P59	Moderate	STRC	AR	CNV	NM_153700.2	Exon 1-29 del	p.?	Hom	PVS1,PM3_VeryStrong	PMID32203226;PMID30867468;PMID24963352	Path	Pat/Mat	Definitive diagnosis	STRC and OTOA deletion analysis
P60	Moderate	-	-	-	-	-	-	-	-	-	-	-	No	-
P61	Profound	CDH23	AR	SNV	NM_022124.6	c.719C>T	p.Pro240Leu	Het	PM2_Supporting, PM3_VeryStrong, PP1_Strong	PMID22443853;PMID22899989	Path	Pat	Likely diagnosis	Exome sequencing
P61	Profound	CDH23	AR	SNV	NM_022124.6	c.7198C>G	p.Pro2400Ala	Het	PM2, PM3, PP3	BGI internal data	VUS	Mat	Likely diagnosis	Exome sequencing
P62	Severe	EYA1	AD	CNV	NM_000503.6	Exon 8-9 del	p.?	Het	PVS1,PM2	-	L-Path	Mat	Definitive diagnosis	Exome sequencing
P63	Severe	GJB2	AR	SNV	NM_004004.6	c.109G>A	p.Val37Ile	Hom	PS4, PM3, PP1_Strong	PMID31160754	Path	Pat/Mat	Definitive diagnosis	Coding sequence analysis of GJB2 and SLC26A4
P64	Profound	GJB2	AR	SNV	NM_004004.6	c.176_191del	p.Gly59fs	Het	PVS1, PS3_Supporting, PM2, PM3_VeryStrong	PMID20095872;PMID19366456	Path	Pat	Definitive diagnosis	Coding sequence analysis of GJB2 and SLC26A4
P64	Profound	GJB2	AR	SNV	NM_004004.6	c.235delC	p.Leu79fs	Het	PVS1, PS3_Moderate, PM3_VeryStrong	PMID26043044;PMID12352684	Path	Mat	Definitive diagnosis	Coding sequence analysis of GJB2 and SLC26A4
P65	Profound	-	-	-	-	-	-	-	-	-	-	-	No	-
P66	Profound	-	-	-	-	-	-	-	-	-	-	-	No	-
P67	Profound	SLC26A4	AR	SNV	NM_000441.2	c.919-2A>G	p.?	Het	PVS1, PS4, PP4, BS1	PMID25149765	Path	Pat	Definitive diagnosis	Coding sequence analysis of GJB2 and SLC26A4
P67	Profound	SLC26A4	AR	SNV	NM_000441.2	c.1174A>T	p.Asn392Tyr	Het	PM2, PM3_VeryStrong, PP3, PP4	PMID28786104;PMID24599119	Path	Mat	Definitive diagnosis	Coding sequence analysis of GJB2 and SLC26A4
P68	Moderate	GJB2	AR	SNV	NM_004004.6	c.109G>A	p.Val37Ile	Hom	PS4, PM3, PP1_Strong	PMID31160754	Path	Pat/Mat	Definitive diagnosis	Coding sequence analysis of GJB2 and SLC26A4
P69	Profound	SLC26A4	AR	SNV	NM_000441.2	c.919-2A>G	p.?	Het	PVS1, PS4, PP4, BS1	PMID25149765	Path	Pat	Definitive diagnosis	Coding sequence analysis of GJB2 and SLC26A4
P69	Profound	SLC26A4	AR	SNV	NM_000441.2	c.1229C>T	p.Thr410Met	Het	PM2_Supporting, PM3_VeryStrong, PP3, PP4	PMID30842343;PMID30733538;PMID31427586	Path	Mat	Definitive diagnosis	Coding sequence analysis of GJB2 and SLC26A4
P70	Moderate	GJB2	AR	SNV	NM_004004.6	c.109G>A	p.Val37Ile	Het	PS4, PM3, PP1_Strong	PMID31160754	Path	Mat	Definitive diagnosis	Coding sequence analysis of GJB2 and SLC26A4
P70	Moderate	GJB2	AR	SNV	NM_004004.6	c.235delC	p.Leu79Cysfs*	Het	PVS1, PS3_Moderate, PM3_VeryStrong	PMID26043044;PMID12352684	Path	Pat	Definitive diagnosis	Coding sequence analysis of GJB2 and SLC26A4
P71	Profound	SLC26A4	AR	SNV	NM_000441.2	c.754T>C	p.Ser252Pro	Het	PM2, PM3_VeryStrong, PP1_Moderate, PP3, PP4	PMID25372295;PMID26100058;10.3969%j.issn.1672-2922.2016.02	Path	Pat	No	-
P71	Profound	SLC26A4	AR	SNV	NM_000441.2	c.32C>A	p.Pro11Gln	Het	PM2, BP2	BGI internal data	VUS	Pat	No	-
P72	Profound	MITF	AD	SNV	NM_001354604.2	c.877C>T	p.Arg293Ter	Het	PVS1_Strong, PM2, PP1_Strong, PP4	PMID28690485;BGI internal data	Path	Pat	Definitive diagnosis	Exome sequencing
P73	Severe	-	-	-	-	-	-	-	-	-	-	-	No	-
P74	Profound	GJB2	AR	SNV	NM_004004.6	c.109G>A	p.Val37Ile	Het	PS4, PM3, PP1_Strong	PMID31160754	Path	Pat	Likely diagnosis	Coding sequence analysis of GJB2 and SLC26A4
P74	Profound	GJB2	AR	SNV	NM_004004.6	c.571T>C	p.Phe191Leu	Het	PS3_Supporting, PM3, PP3, BS1_Supporting	PMID23967136;PMID15700112;BGI internal data	VUS	Mat	Likely diagnosis	Coding sequence analysis of GJB2 and SLC26A4
P75	Profound	GJB2	AR	SNV	NM_004004.6	c.235delC	p.Leu79fs	Het	PVS1, PS3_Moderate, PM3_VeryStrong	PMID26043044;PMID12352684	Path	Pat	Definitive diagnosis	Coding sequence analysis of GJB2 and SLC26A4
P75	Profound	GJB2	AR	SNV	NM_004004.6	c.299_300delAT	p.H100Rfs*14	Het	PVS1, PS3_Moderate, PM2_Supporting, PM3_VeryStrong	PMID20095872;PMID26043044	Path	Mat	Definitive diagnosis	Coding sequence analysis of GJB2 and SLC26A4
P76	Profound	GJB2	AR	SNV	NM_004004.6	c.109G>A	p.Val37Ile	Het	PS4, PM3, PP1_Strong	PMID31160754	Path	Mat	-	Coding sequence analysis of GJB2 and SLC26A4
P76	Profound	SLC26A4	AR	SNV	NM_000441.2	c.919-2A>G	p.?	Het	PVS1, PS4, PP4, BS1	PMID25149765	Path	Mat	Definitive diagnosis	Coding sequence analysis of GJB2 and SLC26A4
P76	Profound	SLC26A4	AR	SNV	NM_000441.2	c.1229C>T	p.Thr410Met	Het	PM2_Supporting, PM3_VeryStrong, PP3, PP4	PMID30842343;PMID30733538;PMID31427586	Path	Pat	Definitive diagnosis	Coding sequence analysis of GJB2 and SLC26A4
P77	Profound	MYH9	AD	SNV	NM_002473.5	c.5662C>T	p.Arg1888Trp	Het	PM2	-	VUS	Pat	No	-
P77	Profound	PTPRQ	AD/AR	SNV	NM_001145026.2	c.5331-11G>A	p.?	Het	BP4,PM2_Supporting	-	VUS	Mat	No	-
P77	Profound	WFS1	AD/AR	SNV	NM_006005.3	c.2575C>T	p.Arg859Trp	Het	PM2, PM5	-	VUS	Pat	No	-
P78	Profound	GJB2	AR	SNV	NM_004004.6	c.235delC	p.Leu79fs	Het	PVS1, PS3_Moderate, PM3_VeryStrong	PMID26043044;PMID12352684	Path	Pat	Definitive diagnosis	Coding sequence analysis of GJB2 and SLC26A4
P78	Profound	GJB2	AR	SNV	NM_004004.6	c.95G>A	p.Arg32His	Het	PS3_Supporting, PM2, PM3_Strong, PP3	PMID11493200;PMID16380907;PMID15666300;PMID11584050;PMID20863150	L-Path	Mat	Definitive diagnosis	Coding sequence analysis of GJB2 and SLC26A4
P79	Profound	LOXHD1	AR	SNV	NM_144612.6	c.3061+1G>A	p?	Het	PVS1, PM2, PM3	PMID29676012	Path	Mat	No	-
P79	Profound	ACTG1	AD	SNV	NM_001614.5	c.118C>T	p.His40Tyr	Het	PS2_Moderate, PM2, PP3	BGI internal data	VUS	dn	No	-
P80	Moderate	GJB2	AR	SNV	NM_004004.6	c.109G>A	p.Val37Ile	Hom	PS4, PM3, PP1_Strong	PMID31160754	Path	Pat/Mat	Definitive diagnosis	Coding sequence analysis of GJB2 and SLC26A4
AD autosomal dominant, AR autosomal recessive, Het heterozygous, Hom homozygous, dn de novo, Mat maternal, Pat paternal, Path pathogenic, L-Path likely pathogenic, VUS variant of uncertain significance, del deletion, SNV single nucleotide variant, CNV copy number variation, * Novel variants were shown in bold
